# Supplementary material for: Tensor Hypercontraction Form of the Perturbative Triples Energy in Coupled-Cluster Theory
Source: J Chem Theory Comput. 2023 Feb 17;19(5):1476–86. doi: 10.1021/acs.jctc.2c00996 (PMC10018738; doi:10.1021/acs.jctc.2c00996)
Supplement: Supplementary file 1 — ct2c00996_si_001.zip [file ct2c00996_si_001.zip]

Archive with 57 entries (51 files):
- thc_ccsd_t_si/
- __MACOSX/._thc_ccsd_t_si
- thc_ccsd_t_si/.DS_Store
- __MACOSX/thc_ccsd_t_si/._.DS_Store
- thc_ccsd_t_si/bz-hcn.xlsx
- __MACOSX/thc_ccsd_t_si/._bz-hcn.xlsx
- thc_ccsd_t_si/h2o-dimer.xlsx
- __MACOSX/thc_ccsd_t_si/._h2o-dimer.xlsx
- thc_ccsd_t_si/cyconf.xlsx
- __MACOSX/thc_ccsd_t_si/._cyconf.xlsx
- thc_ccsd_t_si/s22-bz-hcn-geoms/
- __MACOSX/thc_ccsd_t_si/._s22-bz-hcn-geoms
- thc_ccsd_t_si/watercluster-geoms/
- __MACOSX/thc_ccsd_t_si/._watercluster-geoms
- thc_ccsd_t_si/cyconf-geoms/
- __MACOSX/thc_ccsd_t_si/._cyconf-geoms
- thc_ccsd_t_si/alkane-geoms/
- __MACOSX/thc_ccsd_t_si/._alkane-geoms
- thc_ccsd_t_si/watercluster-timings.xlsx
- __MACOSX/thc_ccsd_t_si/._watercluster-timings.xlsx
- thc_ccsd_t_si/s22-water-dimer-geoms/
- __MACOSX/thc_ccsd_t_si/._s22-water-dimer-geoms
- thc_ccsd_t_si/alkane-timings.xlsx
- __MACOSX/thc_ccsd_t_si/._alkane-timings.xlsx
- thc_ccsd_t_si/s22-bz-hcn-geoms/bz-hcn-0.9.xyz
- thc_ccsd_t_si/s22-bz-hcn-geoms/bz-hcn-1.2.xyz
- thc_ccsd_t_si/s22-bz-hcn-geoms/bz-hcn-1.0.xyz
- thc_ccsd_t_si/s22-bz-hcn-geoms/bz-hcn-1.5.xyz
- thc_ccsd_t_si/s22-bz-hcn-geoms/bz-hcn-2.0.xyz
- thc_ccsd_t_si/watercluster-geoms/wc8.xyz
- thc_ccsd_t_si/watercluster-geoms/wc5.xyz
- thc_ccsd_t_si/watercluster-geoms/wc4.xyz
- thc_ccsd_t_si/watercluster-geoms/wc6.xyz
- thc_ccsd_t_si/watercluster-geoms/wc7.xyz
- thc_ccsd_t_si/watercluster-geoms/wc3.xyz
- thc_ccsd_t_si/watercluster-geoms/wc2.xyz
- thc_ccsd_t_si/watercluster-geoms/wc1.xyz
- thc_ccsd_t_si/cyconf-geoms/cyconf9.xyz
- thc_ccsd_t_si/cyconf-geoms/cyconf8.xyz
- thc_ccsd_t_si/cyconf-geoms/cyconf11.xyz
- thc_ccsd_t_si/cyconf-geoms/cyconf10.xyz
- thc_ccsd_t_si/cyconf-geoms/cyconf3.xyz
- thc_ccsd_t_si/cyconf-geoms/cyconf2.xyz
- thc_ccsd_t_si/cyconf-geoms/cyconf1.xyz
- thc_ccsd_t_si/cyconf-geoms/cyconf5.xyz
- thc_ccsd_t_si/cyconf-geoms/cyconf4.xyz
- thc_ccsd_t_si/cyconf-geoms/cyconf6.xyz
- thc_ccsd_t_si/cyconf-geoms/cyconf7.xyz
- thc_ccsd_t_si/alkane-geoms/alkane8.xyz
- thc_ccsd_t_si/alkane-geoms/alkane3.xyz
- thc_ccsd_t_si/alkane-geoms/alkane2.xyz
- thc_ccsd_t_si/alkane-geoms/alkane1.xyz
- thc_ccsd_t_si/alkane-geoms/alkane5.xyz
- thc_ccsd_t_si/alkane-geoms/alkane4.xyz
- thc_ccsd_t_si/alkane-geoms/alkane6.xyz
- thc_ccsd_t_si/alkane-geoms/alkane7.xyz
- thc_ccsd_t_si/s22-water-dimer-geoms/s22-water-dimer.xyz
