# Supplementary material for: Tensor Hypercontraction Form of the Perturbative Triples Energy in Coupled-Cluster Theory
Source: J Chem Theory Comput. 2023 Feb 17;19(5):1476–86. doi: 10.1021/acs.jctc.2c00996 (PMC10018738; doi:10.1021/acs.jctc.2c00996)
Supplement: Supplementary file 1 — ct2c00996_si_001.zip [file ct2c00996_si_001.zip › thc_ccsd_t_si/bz-hcn.xlsx]

## Sheet: bz-hcn
Distance (xReq)	CCSD	(T)	thc eig 4	thc rank 400	thc rank 500	THC eig 4 ratio	THC rank 400 ratio	THC rank 500 ratio
0.9	-324.726	-0.0489	-0.0480714	-0.0479544	-0.048238	0.983055	0.980663	0.986462
1	-324.728	-0.0486529	-0.0478381	-0.047708	-0.0480128	0.983253	0.980579	0.986844
1.2	-324.727	-0.0483623	-0.0478118	-0.0476893	-0.047717	0.988617	0.986084	0.986657
1.5	-324.725	-0.0481678	-0.0476652	-0.0474346	-0.0475704	0.989566	0.984778	0.987598
2	-324.723	-0.0480842	-0.0475005	-0.0474367	-0.0474343	0.987861	0.986534	0.986484
Mean						0.98647	0.983728	0.986809
Std Dev						0.00308784	0.00290874	0.000466882
