# Supplementary material for: Tensor Hypercontraction Form of the Perturbative Triples Energy in Coupled-Cluster Theory
Source: J Chem Theory Comput. 2023 Feb 17;19(5):1476–86. doi: 10.1021/acs.jctc.2c00996 (PMC10018738; doi:10.1021/acs.jctc.2c00996)
Supplement: Supplementary file 1 — ct2c00996_si_001.zip [file ct2c00996_si_001.zip › thc_ccsd_t_si/h2o-dimer.xlsx]

## Sheet: h2o-dimer
Eigenvalue Tolerance	CCSD Energy	Total Energy	(T) Energy	THC Ratio
0.001	-152.487	-152.494	-0.00659758	1.02549
0.0001	-152.487	-152.494	-0.00655498	1.01887
1e-05	-152.487	-152.494	-0.00652858	1.01477
1e-06	-152.487	-152.494	-0.00656048	1.01972
1e-07	-152.487	-152.494	-0.00651688	1.01295
1e-08	-152.487	-152.493	-0.00646828	1.00539
1e-09	-152.487	-152.493	-0.00645218	1.00289
1e-10	-152.487	-152.493	-0.00644258	1.0014
1e-11	-152.487	-152.493	-0.00643788	1.00067
EXACT CCSD(T)	-152.487	-152.493	-0.00643358	1
