# Supplementary material for: Tensor Hypercontraction Form of the Perturbative Triples Energy in Coupled-Cluster Theory
Source: J Chem Theory Comput. 2023 Feb 17;19(5):1476–86. doi: 10.1021/acs.jctc.2c00996 (PMC10018738; doi:10.1021/acs.jctc.2c00996)
Supplement: Supplementary file 1 — ct2c00996_si_001.zip [file ct2c00996_si_001.zip › thc_ccsd_t_si/cyconf.xlsx]

## Sheet: cyconf
System	CCSD DZ	(T) DZ	THC-(T) DZ	THC-(T)/(T) DZ	CCSD jDZ	jDZ (T)	jDZ THC-(T)	THC-(T)/(T) jDZ
CYCONF-1	-720.565	-0.0365648	-0.0358897	0.981538	-720.591	-0.0386777	-0.0380119	0.982786
CYCONF-2	-720.562	-0.0364282	-0.0358765	0.984855	-720.589	-0.0385797	-0.0379693	0.984177
CYCONF-3	-720.563	-0.0357883	-0.0352481	0.984907	-720.59	-0.0380309	-0.0375279	0.986776
CYCONF-4	-720.563	-0.0358252	-0.0352028	0.982627	-720.589	-0.0381055	-0.0375845	0.986328
CYCONF-5	-720.564	-0.0357779	-0.0352457	0.985125	-720.59	-0.0379695	-0.037449	0.986291
CYCONF-6	-720.562	-0.0364489	-0.0358332	0.983107	-720.587	-0.0385686	-0.0379888	0.984966
CYCONF-7	-720.563	-0.0358126	-0.0352719	0.984901	-720.589	-0.0380446	-0.0374831	0.985241
CYCONF-8	-720.562	-0.0362488	-0.035651	0.98351	-720.588	-0.0383713	-0.0377834	0.984677
CYCONF-9	-720.562	-0.0362594	-0.0356895	0.984283	-720.587	-0.0383832	-0.0377711	0.984053
CYCONF-10	-720.561	-0.0357948	-0.0352904	0.985909	-720.588	-0.0380659	-0.037606	0.987918
CYCONF-11	-720.562	-0.0357911	-0.0352557	0.985041	-720.588	-0.0380244	-0.0375274	0.986929
Mean				0.984164				0.985468
Std Dev				0.00130877				0.00151838
