# Supplementary material for: Tensor Hypercontraction Form of the Perturbative Triples Energy in Coupled-Cluster Theory
Source: J Chem Theory Comput. 2023 Feb 17;19(5):1476–86. doi: 10.1021/acs.jctc.2c00996 (PMC10018738; doi:10.1021/acs.jctc.2c00996)
Supplement: Supplementary file 1 — ct2c00996_si_001.zip [file ct2c00996_si_001.zip › thc_ccsd_t_si/watercluster-timings.xlsx]

## Sheet: DZ
(H2O)n	nbf	rank	CCSD	(T)	THC(T)	error per mol (mEh)	CCSD time (per iter)	HO-OI time (per iter)	HO-OI niter	(T) time	THC time	Expected THC time
1	24	58	-76.238	-0.00303378	-0.00311603	-0.0822485	0.1132	0.041	3	0.102	0.435	0.62975
2	48	120	-152.484	-0.00623973	-0.00639938	-0.0798268	0.1664	0.5407	7	0.145	2.937	5.50532
3	72	184	-228.73	-0.00961099	-0.00979428	-0.0610963	0.4633	2.3093	4	0.939	13.18	24.1492
4	96	243	-304.969	-0.0127627	-0.013054	-0.0728414	1.3833	5.2568	4	4.842	38.49	63.4598
5	120	302	-381.208	-0.0158429	-0.0162417	-0.0797455	4.0843	8.7444	5	19.131	86.163	127.699
6	144	363	-457.451	-0.0190869	-0.0195475	-0.0767685	10.2242	20.7888	4	54.453	181.321	280.068
7	168	431	-533.701	-0.0229835	-0.0233841	-0.0572252	20.1758	37.0077	6	142.515	363.132	538.919
8	192	499	-609.959	-0.0269224	-0.0273614	-0.0548848	40.1269	73.896	5	306.135	686.352	1037.36
Min						-0.0822485			3
Max						-0.0548848			7
Mean						-0.0705796			4.75
MAE						0.0705796			4.75
Std Dev						0.011108			1.28174
Slope							4.59582	3.49123		5.92688	3.99696	3.80048
Intercept							-8.91767	-6.19318		-11.0465	-6.33485	-5.72426
R^2							0.99757	0.981169		0.99985	0.997144	0.993232
Crossover (nbf)											276.295	318.372
Crossover (mol)											11.5123	13.2655

## Sheet: jDZ
(H2O)n	nbf	rank	CCSD	(T)	THC(T)	error per mol (mEh)	CCSD time (per iter)	HO-OI time (per iter)	HO-OI niter	(T) time	THC time	Expected THC time
1	28	67	-76.2536	-0.00371155	-0.00380008	-0.0885282	0.1168	0.0502	13	0.105	0.562	0.90085
2	56	138	-152.513	-0.00761519	-0.00781806	-0.101431	0.2142	0.794	3	0.217	4.917	10.2765
3	84	211	-228.772	-0.0117063	-0.0119763	-0.0899963	0.7016	2.3365	6	1.664	21.691	37.4624
4	112	280	-305.025	-0.0155604	-0.0159429	-0.0956196	2.7164	6.8328	5	8.857	58.608	104.729
5	140	349	-381.279	-0.0193624	-0.0198499	-0.0974984	6.7414	12.3251	10	33.471	152.689	235.883
6	168	421	-457.536	-0.0233737	-0.0239474	-0.0956197	16.0375	31.5978	5	120.133	319.755	533.04
7	196	499	-533.793	-0.0279909	-0.0285603	-0.0813565	32.7716	58.4185	4	247.015	678.625	1072.95
8	224	578	-610.061	-0.0327003	-0.0332666	-0.0707828	64.2669	108.708	8	541.843	1319.15	2052.93
Min						-0.101431			3
Max						-0.0707828			13
Mean						-0.090104			6.75
MAE						0.090104			6.75
Std Dev						0.0099724			3.37004
Slope							4.56104	3.8915		5.95044	4.19308	4.07354
Intercept							-8.93313	-7.15737		-11.2303	-6.78544	-6.31146
R^2							0.999321	0.992336		0.998678	0.995723	0.995695
Crossover (nbf)											338.275	417.548
Crossover (mol)											12.0812	14.9124
