# Supplementary material for: Tensor Hypercontraction Form of the Perturbative Triples Energy in Coupled-Cluster Theory
Source: J Chem Theory Comput. 2023 Feb 17;19(5):1476–86. doi: 10.1021/acs.jctc.2c00996 (PMC10018738; doi:10.1021/acs.jctc.2c00996)
Supplement: Supplementary file 1 — ct2c00996_si_001.zip [file ct2c00996_si_001.zip › thc_ccsd_t_si/alkane-timings.xlsx]

## Sheet: DZ
CnH2n+2	nbf	rank	CCSD	(T)	THC(T)	error per mol (mEh)	CCSD time (per iter)	HO-OI time (per iter)	HO-OI niter	(T) time	THC time	Expected THC time
1	34	77	-40.3836	-0.0037187	-0.0038165	-0.0978045	0.1266	0.0826	12	0.112	0.874	1.71033
2	58	144	-79.5738	-0.00826843	-0.00822406	0.0221843	0.2217	0.8626	15	0.214	5.683	14.4168
3	82	213	-118.767	-0.013145	-0.0130191	0.0419766	0.5162	2.168	5	1.078	21.515	43.466
4	106	283	-157.96	-0.0180732	-0.0178812	0.0480073	1.5534	4.7929	8	4.59	57.85	106.378
5	130	352	-197.154	-0.0230251	-0.0227166	0.0616976	3.635	10.4259	11	15.082	142.003	247.565
6	154	420	-236.347	-0.0279815	-0.0276004	0.0635242	8.7061	24.022	4	40.865	298.76	541.983
7	178	489	-275.54	-0.0329396	-0.0324285	0.0730133	17.597	35.8575	20	97.919	580.529	943.586
8	202	557	-314.733	-0.037897	-0.0373329	0.0705166	30.0619	60.6507	6	206.208	985.854	1599.94
Min						-0.0978045			4
Max						0.0730133			20
Mean						0.0353894			10.125
MAE						0.0598405			10.125
Std Dev						0.0563798			5.48862
Slope							4.55548	3.76242		5.83975	4.28526	4.05509
Intercept							-9.02761	-6.89874		-11.1564	-6.89256	-6.15313
R^2							0.998748	0.995493		0.999866	0.999176	0.998281
Crossover (nbf)											553.197	635.996
Crossover (mol)											22.6332	26.0832

## Sheet: jDZ
CnH2n+2	nbf	rank	CCSD	(T)	THC(T)	error per mol (mEh)	CCSD time (per iter)	HO-OI time (per iter)	HO-OI niter	(T) time	THC time	Expected THC time
1	38	83	-40.3845	-0.00379	-0.00385619	-0.0661955	0.1276	0.1008	15	0.104	1.047	1.8912
2	66	158	-79.5753	-0.00843026	-0.00844485	-0.00729422	0.2489	1.0608	4	0.296	7.405	16.2892
3	94	232	-118.769	-0.0134105	-0.0133539	0.0188561	0.7438	2.5931	11	1.771	28.638	50.3552
4	122	308	-157.963	-0.0184428	-0.0183448	0.0244823	2.6135	7.1959	14	7.609	84.874	145.14
5	150	384	-197.157	-0.0235045	-0.0233243	0.0360477	6.2367	18.818	5	25.54	236.69	394.291
6	178	459	-236.352	-0.0285796	-0.0282876	0.0486693	13.5218	29.4034	10	70.304	448.161	694.414
7	206	532	-275.546	-0.0336646	-0.0333006	0.052011	26.4205	55.9718	4	164.637	823.293	1292.06
8	234	606	-314.74	-0.0387503	-0.0383199	0.0538035	46.8521	96.636	4	346.817	1504.48	2313.8
Min						-0.0661955			4
Max						0.0538035			15
Mean						0.0200475			8.375
MAE						0.0384199			8.375
Std Dev						0.0404313			4.68851
Slope							4.51394	3.92102		5.8044	4.32889	4.16992
Intercept							-9.02285	-7.31488		-11.2164	-7.08387	-6.52286
R^2							0.999687	0.996881		0.999899	0.998941	0.998481
Crossover (nbf)											632.016	743.988
Crossover (mol)											22.2149	26.2138
