# Supplementary material for: Tensor Hypercontraction Form of the Perturbative Triples Energy in Coupled-Cluster Theory
Source: J Chem Theory Comput. 2023 Feb 17;19(5):1476–86. doi: 10.1021/acs.jctc.2c00996 (PMC10018738; doi:10.1021/acs.jctc.2c00996)
Supplement: Supplementary file 1 — ct2c00996_si_001.zip [file ct2c00996_si_001.zip › thc_ccsd_t_si/s22-bz-hcn-geoms/bz-hcn-1.0.xyz]

15

C   -0.709774000  -0.990423000   1.207702000
C   -1.406534000  -0.965353000   0.000000000
C   -0.709774000  -0.990423000  -1.207702000
C    0.683965000  -1.040510000  -1.207865000
C    1.380978000  -1.065552000   0.000000000
C    0.683965000  -1.040510000   1.207865000
H   -1.249948000  -0.968628000   2.144051000
H   -2.486920000  -0.923706000   0.000000000
H   -1.249948000  -0.968628000  -2.144051000
H    1.224288000  -1.058075000  -2.144256000
H    2.461589000  -1.102982000   0.000000000
H    1.224288000  -1.058075000   2.144256000
N   -0.003412000   3.535393000   0.000000000
C    0.075196000   2.370704000   0.000000000
H    0.147629000   1.305285000   0.000000000
