# Supplementary material for: Tensor Hypercontraction Form of the Perturbative Triples Energy in Coupled-Cluster Theory
Source: J Chem Theory Comput. 2023 Feb 17;19(5):1476–86. doi: 10.1021/acs.jctc.2c00996 (PMC10018738; doi:10.1021/acs.jctc.2c00996)
Supplement: Supplementary file 1 — ct2c00996_si_001.zip [file ct2c00996_si_001.zip › thc_ccsd_t_si/s22-bz-hcn-geoms/bz-hcn-2.0.xyz]

15

C   -0.023100946   0.696978594   1.207702000
C   -0.046160335   1.393808033   0.000000000
C   -0.023100946   0.696978594  -1.207702000
C    0.023085816  -0.696895106  -1.207865000
C    0.046190594  -1.393975010   0.000000000
C    0.023085816  -0.696895106   1.207865000
H   -0.038624622   1.237369182   2.144051000
H   -0.079148681   2.474493071   0.000000000
H   -0.038624622   1.237369182  -2.144051000
H    0.042839694  -1.237142510  -2.144256000
H    0.083401415  -2.474593580   0.000000000
H    0.042839694  -1.237142510   2.144256000
N    6.866953250   0.304536859   0.000000000
C    5.710462502   0.145763954   0.000000000
H    4.652579212   0.000000000   0.000000000
