# Supplementary material for: Tensor Hypercontraction Form of the Perturbative Triples Energy in Coupled-Cluster Theory
Source: J Chem Theory Comput. 2023 Feb 17;19(5):1476–86. doi: 10.1021/acs.jctc.2c00996 (PMC10018738; doi:10.1021/acs.jctc.2c00996)
Supplement: Supplementary file 1 — ct2c00996_si_001.zip [file ct2c00996_si_001.zip › thc_ccsd_t_si/watercluster-geoms/wc5.xyz]

15

O     2.573    -1.034    -1.721
H     2.493    -1.949    -1.992
H     2.160    -0.537    -2.427
O     0.705     0.744     0.160
H    -0.071     0.264     0.450
H     1.356     0.064    -0.014
O     0.146     3.420     0.167
H     0.077     2.479     0.006
H     0.908     3.510     0.740
O     1.176    -3.773     0.394
H     1.553    -4.646     0.282
H     1.078    -3.438    -0.497
O    -2.852    -2.432     0.188
H    -2.344    -1.934     0.829
H    -2.321    -3.209     0.012
