# Supplementary material for: Tensor Hypercontraction Form of the Perturbative Triples Energy in Coupled-Cluster Theory
Source: J Chem Theory Comput. 2023 Feb 17;19(5):1476–86. doi: 10.1021/acs.jctc.2c00996 (PMC10018738; doi:10.1021/acs.jctc.2c00996)
Supplement: Supplementary file 1 — ct2c00996_si_001.zip [file ct2c00996_si_001.zip › thc_ccsd_t_si/cyconf-geoms/cyconf9.xyz]

14

C         -0.233530973180    0.010209564433   -0.374659377035
C          0.927996066004   -0.914351386276   -0.036751238450
N         -0.171294875603    1.348929438162    0.209557277848
H          0.216570740078    1.315499456484    1.147019653571
H          0.421731791329    1.956221463196   -0.341671231867
H         -0.273670350352    0.129846513970   -1.459984152043
C         -1.557631823804   -0.658320392377    0.019416371318
O         -1.751268231552   -1.846312456905   -0.084132982524
O         -2.489203737514    0.199385521615    0.459246162279
H         -2.038658208623    1.072236582568    0.459909618204
H          1.003638053228   -1.057754372182    1.041983877991
H          0.750580881779   -1.891283925797   -0.483246487320
S          2.514343451391   -0.344508972997   -0.697983328251
H          2.680397216822    0.680202966104    0.141295836280
