# Supplementary material for: Tensor Hypercontraction Form of the Perturbative Triples Energy in Coupled-Cluster Theory
Source: J Chem Theory Comput. 2023 Feb 17;19(5):1476–86. doi: 10.1021/acs.jctc.2c00996 (PMC10018738; doi:10.1021/acs.jctc.2c00996)
Supplement: Supplementary file 1 — ct2c00996_si_001.zip [file ct2c00996_si_001.zip › thc_ccsd_t_si/cyconf-geoms/cyconf8.xyz]

14

C         -0.165193379232   -0.064258423876    0.281310130473
C          0.976392722827    0.742522052653   -0.326532704534
N         -0.334377460690   -1.416628624789   -0.245643660699
H         -0.173921940325   -1.422430661290   -1.248656598402
H          0.357837563083   -2.037787669781    0.155226225586
H          0.004593281606   -0.153185124458    1.357863332864
C         -1.484165931193    0.706865123944    0.141720903542
O         -1.558035037182    1.910000853738    0.225257521496
O         -2.552021714570   -0.080381305107   -0.049597845618
H         -2.181450361497   -0.989210769924   -0.100029603079
H          0.849540098085    0.800259577738   -1.409672697351
H          0.969690418308    1.758957924801    0.057893497421
S          2.599905033214   -0.023045944118   -0.069633870596
H          2.691206707567    0.268322990469    1.230495368897
