# Supplementary material for: Tensor Hypercontraction Form of the Perturbative Triples Energy in Coupled-Cluster Theory
Source: J Chem Theory Comput. 2023 Feb 17;19(5):1476–86. doi: 10.1021/acs.jctc.2c00996 (PMC10018738; doi:10.1021/acs.jctc.2c00996)
Supplement: Supplementary file 1 — ct2c00996_si_001.zip [file ct2c00996_si_001.zip › thc_ccsd_t_si/cyconf-geoms/cyconf11.xyz]

14

C         -0.338366287361    0.477219617031   -0.290824862174
C          0.948000143042    0.197889077640   -1.060533056757
N         -0.058810879407    1.247705934949    0.905268741373
H          0.416777018945    0.655256415139    1.577779036851
H         -0.924534161490    1.532317858677    1.347358457688
H         -0.979360301743    1.079459910053   -0.942201513308
C         -1.081623151707   -0.841868988784   -0.103599161136
O         -1.255596345112   -1.653872592532   -0.984941320201
O         -1.557255675573   -1.004309786240    1.151429775983
H         -2.012727050510   -1.861831160264    1.147874837580
H          0.725298364897   -0.390670545178   -1.948009697321
H          1.411304282602    1.135883334667   -1.355527040435
S          2.135987413225   -0.788072997804   -0.105322966476
H          2.570906630194    0.214893922649    0.661248768333
