# Supplementary material for: Tensor Hypercontraction Form of the Perturbative Triples Energy in Coupled-Cluster Theory
Source: J Chem Theory Comput. 2023 Feb 17;19(5):1476–86. doi: 10.1021/acs.jctc.2c00996 (PMC10018738; doi:10.1021/acs.jctc.2c00996)
Supplement: Supplementary file 1 — ct2c00996_si_001.zip [file ct2c00996_si_001.zip › thc_ccsd_t_si/cyconf-geoms/cyconf10.xyz]

14

C          0.177726505224   -0.320677534861   -0.459156476947
C         -0.720449706906   -1.185712611401    0.404072517780
N          1.546436364812   -0.839787237018   -0.396806389308
H          1.922654424999   -0.709417578837    0.537033546168
H          2.148210071705   -0.332950879446   -1.036473745844
H         -0.156006409310   -0.360233351283   -1.495099641373
C          0.138104441108    1.121043893756    0.009035460817
O         -0.027459761321    1.481023267572    1.155538100695
O          0.400542723232    1.979909235012   -1.002155063961
H          0.426001115939    2.866235862374   -0.606478289963
H         -0.663858183860   -2.210933073925    0.042461087367
H         -0.385818746898   -1.165830169525    1.440375453914
S         -2.465352527806   -0.706384954215    0.323430626159
H         -2.340730310914    0.383715131798    1.084222814499
