# Supplementary material for: Tensor Hypercontraction Form of the Perturbative Triples Energy in Coupled-Cluster Theory
Source: J Chem Theory Comput. 2023 Feb 17;19(5):1476–86. doi: 10.1021/acs.jctc.2c00996 (PMC10018738; doi:10.1021/acs.jctc.2c00996)
Supplement: Supplementary file 1 — ct2c00996_si_001.zip [file ct2c00996_si_001.zip › thc_ccsd_t_si/cyconf-geoms/cyconf3.xyz]

14

C         -0.165193606022    0.526725928600   -0.489564072449
C          1.153634914486   -0.220749017859   -0.674329046550
N          0.074887198336    1.823613682518    0.102443594975
H          0.531751759277    1.685147687131    0.999724068845
H         -0.808956937031    2.275197520594    0.309400663089
H         -0.597110239759    0.665333425973   -1.486286961138
C         -1.161409019060   -0.324369038026    0.283717184856
O         -1.794290990255    0.034258769573    1.248889348303
O         -1.282495734229   -1.563509027282   -0.259446526614
H         -1.959208929726   -2.020620126593    0.265338876277
H          1.011264459150   -1.138606489275   -1.237568116740
H          1.837702725956    0.428282663852   -1.218818283426
S          1.992443407641   -0.594322589031    0.891866011292
H          1.166980991233   -1.576383390173    1.264633259276
