# Supplementary material for: Tensor Hypercontraction Form of the Perturbative Triples Energy in Coupled-Cluster Theory
Source: J Chem Theory Comput. 2023 Feb 17;19(5):1476–86. doi: 10.1021/acs.jctc.2c00996 (PMC10018738; doi:10.1021/acs.jctc.2c00996)
Supplement: Supplementary file 1 — ct2c00996_si_001.zip [file ct2c00996_si_001.zip › thc_ccsd_t_si/cyconf-geoms/cyconf2.xyz]

14

C         -0.228101179961   -0.184098224803    0.312913708422
C          0.917314815687    0.795873733976    0.059141708525
N         -0.193567027702   -1.264026572349   -0.667718996895
H         -0.663774426826   -2.089561470158   -0.314605988408
H          0.771804984810   -1.526408470641   -0.846267742202
H         -0.179817950760   -0.520583294748    1.351510558963
C         -1.520973103296    0.619299422919    0.158925130429
O         -1.920550939925    1.384232825090    1.004198301076
O         -2.131628621002    0.438161942708   -1.021243546497
H         -1.593414796099   -0.252255180332   -1.470307183409
H          0.853634704635    1.176755083646   -0.961999390399
H          0.836424697621    1.636123473008    0.744387690715
S          2.560877946846    0.040244515990    0.174793376879
H          2.491770895974   -0.253757784307    1.476272372803
