# Supplementary material for: Tensor Hypercontraction Form of the Perturbative Triples Energy in Coupled-Cluster Theory
Source: J Chem Theory Comput. 2023 Feb 17;19(5):1476–86. doi: 10.1021/acs.jctc.2c00996 (PMC10018738; doi:10.1021/acs.jctc.2c00996)
Supplement: Supplementary file 1 — ct2c00996_si_001.zip [file ct2c00996_si_001.zip › thc_ccsd_t_si/cyconf-geoms/cyconf1.xyz]

14

C         -0.404195972554    0.414785608690   -0.198815603809
C          0.891741918859    0.318032731742   -0.997176791573
N         -0.285768192938    1.021146075458    1.124375453607
H          0.608900696155    0.759414107321    1.532308072300
H         -0.324833255709    2.030756561760    1.074732657031
H         -1.123380158214    1.001488586812   -0.778079906160
C         -1.033228973323   -0.977513139903   -0.061260290647
O         -0.982197980883   -1.811407651164   -0.936437635776
O         -1.659615939879   -1.173646687273    1.103191727932
H         -1.479026512628   -0.351612233197    1.614249316222
H          0.707779823003   -0.154221371363   -1.958977799863
H          1.299674183003    1.314671401878   -1.165116803873
S          2.183570135402   -0.597941678453   -0.111546598459
H          1.600580229707   -1.793952312305   -0.241445796935
