# Supplementary material for: Tensor Hypercontraction Form of the Perturbative Triples Energy in Coupled-Cluster Theory
Source: J Chem Theory Comput. 2023 Feb 17;19(5):1476–86. doi: 10.1021/acs.jctc.2c00996 (PMC10018738; doi:10.1021/acs.jctc.2c00996)
Supplement: Supplementary file 1 — ct2c00996_si_001.zip [file ct2c00996_si_001.zip › thc_ccsd_t_si/cyconf-geoms/cyconf5.xyz]

14

C         -0.025814598518   -0.050552884989    0.405680472244
C          1.109107252155    0.267206630292   -0.573965000073
N         -0.199739393376   -1.486911012638    0.509075840810
H         -0.749755415228   -1.808012424869   -0.282553868896
H         -0.737302335604   -1.717418255153    1.335915604948
H          0.242751328136    0.357259975609    1.380068341447
C         -1.269586687551    0.662229420637   -0.094729599641
O         -2.179702005358    0.136596630406   -0.695935472931
O         -1.222743280742    1.987802860305    0.171486875458
H         -2.023265808147    2.373226979348   -0.219592634498
H          0.878456242776   -0.170202481862   -1.546856943517
H          1.212599687698    1.344645532452   -0.695331200185
S          2.708351654510   -0.333500959155    0.018452927857
H          2.256643359247   -1.562370010383    0.288284656977
