# Supplementary material for: Tensor Hypercontraction Form of the Perturbative Triples Energy in Coupled-Cluster Theory
Source: J Chem Theory Comput. 2023 Feb 17;19(5):1476–86. doi: 10.1021/acs.jctc.2c00996 (PMC10018738; doi:10.1021/acs.jctc.2c00996)
Supplement: Supplementary file 1 — ct2c00996_si_001.zip [file ct2c00996_si_001.zip › thc_ccsd_t_si/cyconf-geoms/cyconf4.xyz]

14

C         -0.205135567211    0.235778866935   -0.507090359986
C          0.870461015081   -0.845386813343   -0.624832235980
N          0.399649845930    1.540643506889   -0.298496107549
H          0.503685338999    2.038430838942   -1.172054583178
H         -0.183856319758    2.093126685182    0.320155320113
H         -0.821631560851    0.189037861208   -1.414400742249
C         -1.143704711774   -0.062881113566    0.642256311049
O         -1.471533098765    0.729974959029    1.495178875833
O         -1.614208614179   -1.326208993969    0.578180232567
H         -2.196778898223   -1.435497327556    1.346280278780
H          0.417243321207   -1.814716362278   -0.823807787757
H          1.536316446777   -0.594408472224   -1.449697893957
S          1.819911641167   -1.027197481048    0.905470869679
H          2.089581161598    0.279303845803    1.002857822634
