# Supplementary material for: Tensor Hypercontraction Form of the Perturbative Triples Energy in Coupled-Cluster Theory
Source: J Chem Theory Comput. 2023 Feb 17;19(5):1476–86. doi: 10.1021/acs.jctc.2c00996 (PMC10018738; doi:10.1021/acs.jctc.2c00996)
Supplement: Supplementary file 1 — ct2c00996_si_001.zip [file ct2c00996_si_001.zip › thc_ccsd_t_si/cyconf-geoms/cyconf6.xyz]

14

C         -0.489472392498    0.322648309851   -0.113177685905
C          0.589482491238    0.189732166274   -1.182630293259
N         -0.044836899884    0.793870152267    1.194738639635
H          0.050880033301    1.800847426320    1.216575994414
H          0.860053650255    0.384339651242    1.411829356041
H         -1.248847809405    1.020182538257   -0.479129845832
C         -1.220522731464   -1.017268213467    0.051546299536
O         -1.442715245339   -1.761169012391   -0.874458675232
O         -1.623965932430   -1.263160902314    1.303643356789
H         -1.268283218251   -0.511672358400    1.827388630125
H          0.155106792180   -0.265283708797   -2.070247477998
H          0.997707707885    1.162115618046   -1.450194815547
S          1.945562240258   -0.904506572353   -0.663253499490
H          2.739851314150    0.049324905464   -0.172629983275
