# Supplementary material for: Tensor Hypercontraction Form of the Perturbative Triples Energy in Coupled-Cluster Theory
Source: J Chem Theory Comput. 2023 Feb 17;19(5):1476–86. doi: 10.1021/acs.jctc.2c00996 (PMC10018738; doi:10.1021/acs.jctc.2c00996)
Supplement: Supplementary file 1 — ct2c00996_si_001.zip [file ct2c00996_si_001.zip › thc_ccsd_t_si/cyconf-geoms/cyconf7.xyz]

14

C         -0.280944767629    0.582535319416   -0.218360241257
C          1.014401905840    0.396564482751   -0.995568829549
N         -0.041836516895    1.373932254651    0.974805244875
H          0.640350858072    0.893716849780    1.554003394783
H         -0.890664673571    1.456213722476    1.520764985837
H         -0.973039599383    1.140536334298   -0.859692061201
C         -0.949304197083   -0.769524725443   -0.001394336587
O         -0.778040988956   -1.754407840309   -0.686956496867
O         -1.812608414350   -0.745881235933    1.040279568295
H         -2.215812120295   -1.628271425168    1.071249426298
H          0.835239886482   -0.119804282552   -1.934484156550
H          1.437147051868    1.378391276439   -1.200166651039
S          2.286509148347   -0.499690593858   -0.059002567804
H          1.728602427552   -1.704310136545   -0.205477279236
