# Supplementary material for: Tensor Hypercontraction Form of the Perturbative Triples Energy in Coupled-Cluster Theory
Source: J Chem Theory Comput. 2023 Feb 17;19(5):1476–86. doi: 10.1021/acs.jctc.2c00996 (PMC10018738; doi:10.1021/acs.jctc.2c00996)
Supplement: Supplementary file 1 — ct2c00996_si_001.zip [file ct2c00996_si_001.zip › thc_ccsd_t_si/alkane-geoms/alkane8.xyz]

26

C          0.97325       -0.04178        0.12270
C          2.49344       -0.04088        0.10100
C          3.03239        0.07491       -1.32450
C          4.56175        0.07646       -1.34286
C          5.10056        0.19370       -2.76959
C          6.62990        0.19407       -2.78808
C          7.16879        0.31134       -4.21350
C          8.68898        0.31189       -4.23537
H          0.60885       -0.12517        1.15136
H          0.57328       -0.88531       -0.44894
H          0.57437        0.88354       -0.30511
H          2.86032       -0.96421        0.56422
H          2.86128        0.79493        0.70749
H          2.65850        0.99766       -1.78484
H          2.65856       -0.76144       -1.92769
H          4.93555       -0.84680       -0.88358
H          4.93563        0.91239       -0.73914
H          4.72734        1.11738       -3.22844
H          4.72603       -0.64172       -3.37357
H          7.00312       -0.72957       -2.32909
H          7.00450        1.02930       -2.18382
H          6.80214        1.23531       -4.67565
H          6.80067       -0.52367       -4.82092
H          9.08920        1.15462       -3.66269
H          9.05332        0.39649       -5.26394
H          9.08769       -0.61406       -3.80874
