# Supplementary material for: Tensor Hypercontraction Form of the Perturbative Triples Energy in Coupled-Cluster Theory
Source: J Chem Theory Comput. 2023 Feb 17;19(5):1476–86. doi: 10.1021/acs.jctc.2c00996 (PMC10018738; doi:10.1021/acs.jctc.2c00996)
Supplement: Supplementary file 1 — ct2c00996_si_001.zip [file ct2c00996_si_001.zip › thc_ccsd_t_si/alkane-geoms/alkane3.xyz]

11

C          0.91171       -0.06541        0.03537
C          2.43076       -0.04698        0.01282
C          2.96434        0.85450       -1.08763
H          0.55217       -0.72050        0.83506
H          0.50970       -0.43515       -0.91335
H          0.50973        0.93755        0.21115
H          2.80573       -1.06560       -0.13621
H          2.80577        0.29962        0.98218
H          2.62719        0.51385       -2.07185
H          4.05882        0.85103       -1.08346
H          2.62726        1.88654       -0.94733
