# Supplementary material for: Tensor Hypercontraction Form of the Perturbative Triples Energy in Coupled-Cluster Theory
Source: J Chem Theory Comput. 2023 Feb 17;19(5):1476–86. doi: 10.1021/acs.jctc.2c00996 (PMC10018738; doi:10.1021/acs.jctc.2c00996)
Supplement: Supplementary file 1 — ct2c00996_si_001.zip [file ct2c00996_si_001.zip › thc_ccsd_t_si/alkane-geoms/alkane2.xyz]

8

C          1.06730       -0.05677        0.05261
C          2.57935       -0.05677        0.05261
H          0.68292        0.94379       -0.16688
H          0.68292       -0.36696        1.02885
H          0.68292       -0.74712       -0.70415
H          2.96373        0.63359        0.80937
H          2.96373        0.25343       -0.92364
H          2.96373       -1.05732        0.27210
