# Supplementary material for: Tensor Hypercontraction Form of the Perturbative Triples Energy in Coupled-Cluster Theory
Source: J Chem Theory Comput. 2023 Feb 17;19(5):1476–86. doi: 10.1021/acs.jctc.2c00996 (PMC10018738; doi:10.1021/acs.jctc.2c00996)
Supplement: Supplementary file 1 — ct2c00996_si_001.zip [file ct2c00996_si_001.zip › thc_ccsd_t_si/alkane-geoms/alkane1.xyz]

5

C          0.93477        0.05843        0.04828
H          2.02697        0.05843        0.04828
H          0.57071        0.18882        1.06973
H          0.57071       -0.89136       -0.34952
H          0.57071        0.87784       -0.57536
