# Supplementary material for: Tensor Hypercontraction Form of the Perturbative Triples Energy in Coupled-Cluster Theory
Source: J Chem Theory Comput. 2023 Feb 17;19(5):1476–86. doi: 10.1021/acs.jctc.2c00996 (PMC10018738; doi:10.1021/acs.jctc.2c00996)
Supplement: Supplementary file 1 — ct2c00996_si_001.zip [file ct2c00996_si_001.zip › thc_ccsd_t_si/alkane-geoms/alkane5.xyz]

17

C          0.91179        0.01114        0.06761
C          2.43192        0.03914        0.06954
C          2.96515        1.46788        0.17191
C          4.49336        1.49267        0.17349
C          5.02693        2.91273        0.27529
H          0.55169       -1.01978       -0.00624
H          0.51017        0.57297       -0.78174
H          0.51025        0.44615        0.98841
H          2.80142       -0.43154       -0.84893
H          2.80151       -0.55766        0.91150
H          2.58909        1.93556        1.09003
H          2.58889        2.06174       -0.67007
H          4.87448        1.03029       -0.74448
H          4.87468        0.90400        1.01596
H          4.68975        3.52008       -0.57074
H          6.12144        2.90742        0.27480
H          4.68992        3.39311        1.19940
