# Supplementary material for: Tensor Hypercontraction Form of the Perturbative Triples Energy in Coupled-Cluster Theory
Source: J Chem Theory Comput. 2023 Feb 17;19(5):1476–86. doi: 10.1021/acs.jctc.2c00996 (PMC10018738; doi:10.1021/acs.jctc.2c00996)
Supplement: Supplementary file 1 — ct2c00996_si_001.zip [file ct2c00996_si_001.zip › thc_ccsd_t_si/alkane-geoms/alkane4.xyz]

14

C          0.91345       -0.06188        0.02087
C          2.43373       -0.07559        0.02111
C          2.98052       -1.50155       -0.00055
C          4.50080       -1.51527        0.00078
H          0.54367        0.96814        0.03642
H          0.51631       -0.57871        0.90036
H          0.51682       -0.55175       -0.87415
H          2.79799        0.44965        0.91174
H          2.79858        0.47665       -0.85278
H          2.61683       -2.02651       -0.89157
H          2.61509       -2.05404        0.87294
H          4.89859       -0.99799       -0.87816
H          4.87058       -2.54529       -0.01501
H          4.89676       -1.02586        0.89635
