# Supplementary material for: Tensor Hypercontraction Form of the Perturbative Triples Energy in Coupled-Cluster Theory
Source: J Chem Theory Comput. 2023 Feb 17;19(5):1476–86. doi: 10.1021/acs.jctc.2c00996 (PMC10018738; doi:10.1021/acs.jctc.2c00996)
Supplement: Supplementary file 1 — ct2c00996_si_001.zip [file ct2c00996_si_001.zip › thc_ccsd_t_si/alkane-geoms/alkane6.xyz]

20

C          0.88276        0.07586       -0.02564
C          2.40301        0.06543       -0.01000
C          2.94546       -0.61196        1.24823
C          4.47493       -0.61932        1.26085
C          5.01731       -1.29781        2.51853
C          6.53756       -1.30688        2.53507
H          0.51641        0.56447       -0.93391
H          0.48530        0.62025        0.83691
H          0.48317       -0.94304       -0.00318
H          2.77021        1.09682       -0.06563
H          2.76817       -0.45763       -0.90150
H          2.57252       -1.64214        1.30064
H          2.57321       -0.08809        2.13708
H          4.84779        0.41094        1.20936
H          4.84731       -1.14241        0.37159
H          4.65102       -2.32961        2.57255
H          4.65116       -0.77630        3.41054
H          6.93606       -1.84939        1.67181
H          6.90381       -1.79673        3.44271
H          6.93621       -0.28757        2.51464
