# Supplementary material for: Tensor Hypercontraction Form of the Perturbative Triples Energy in Coupled-Cluster Theory
Source: J Chem Theory Comput. 2023 Feb 17;19(5):1476–86. doi: 10.1021/acs.jctc.2c00996 (PMC10018738; doi:10.1021/acs.jctc.2c00996)
Supplement: Supplementary file 1 — ct2c00996_si_001.zip [file ct2c00996_si_001.zip › thc_ccsd_t_si/alkane-geoms/alkane7.xyz]

23

C          0.94783       -0.08605       -0.07242
C          2.46813       -0.06503       -0.08021
C          3.00520        1.31169       -0.46972
C          4.53460        1.33357       -0.47693
C          5.06578        2.71397       -0.86727
C          6.59367        2.74274       -0.87593
C          7.12101        4.11509       -1.26385
H          0.58362       -1.07919        0.20833
H          0.54717        0.15565       -1.06207
H          0.54927        0.63763        0.64581
H          2.83486       -0.82108       -0.78421
H          2.83694       -0.34131        0.91439
H          2.63058        2.06447        0.23466
H          2.62951        1.58441       -1.46351
H          4.91008        0.58206       -1.18197
H          4.91112        1.06213        0.51686
H          4.68866        3.46517       -0.16253
H          4.68795        2.98521       -1.86069
H          6.97667        1.99724       -1.58255
H          6.97727        2.47719        0.11604
H          6.78097        4.39720       -2.26546
H          8.21541        4.11472       -1.26414
H          6.78160        4.87970       -0.55773
