# Supplementary material for: Tensor Hypercontraction Form of the Perturbative Triples Energy in Coupled-Cluster Theory
Source: J Chem Theory Comput. 2023 Feb 17;19(5):1476–86. doi: 10.1021/acs.jctc.2c00996 (PMC10018738; doi:10.1021/acs.jctc.2c00996)
Supplement: Supplementary file 1 — ct2c00996_si_001.zip [file ct2c00996_si_001.zip › thc_ccsd_t_si/s22-water-dimer-geoms/s22-water-dimer.xyz]

6

O  -1.551007  -0.114520   0.000000
H  -1.934259   0.762503   0.000000
H  -0.599677   0.040712   0.000000
O   1.350625   0.111469   0.000000
H   1.680398  -0.373741  -0.758561
H   1.680398  -0.373741   0.758561
